# Supplementary material for: Alcohol use and its determinants among adults living with HIV/AIDS in Ethiopia: a systematic review and meta-analysis
Source: Harm Reduct J. 2021 May 17;18:55. doi: 10.1186/s12954-021-00503-6 (PMC8130112; doi:10.1186/s12954-021-00503-6)
Supplement: Supplementary file 2 — Additional file 2. Sample data extraction format. [file 12954_2021_503_MOESM2_ESM.xlsx]

## Sheet: Sheet1
Author	publication year	a	b	c	d
Sobok et al	2014	23	13	104	249	Cigarette smoking
Bultum JA et al	2018	19	11	56	441
Duko et al	2019	21	10	41	123
Author	publication year	a	b	c	d
Sobok et al	2014	42	51	85	211	khat cheing
Bultum JA et al	2018	24	20	51	432
Duko et al	2019	28	20	57	90
				two by teo table sample data extraction format
